# Supplementary material for: Supporting healthy lifestyles for First Nations women and communities through co-design: lessons and early findings from remote Northern Australia
Source: Front Clin Diabetes Healthc. 2024 May 28;5:1356060. doi: 10.3389/fcdhc.2024.1356060 (PMC11165116; doi:10.3389/fcdhc.2024.1356060)
Supplement: Supplementary file 1 [file Supplementary.zip]

Archive with 2 entries (2 files):
- Supplementary/Supp1 Example Workshop Guide.docx
- Supplementary/Supp2 Table - EBCD activities.docx
